# Supplementary material for: Hydrogel Encapsulation of Genome-Engineered Stem Cells for Long-Term Self-Regulating Anti-Cytokine Therapy
Source: Gels. 2023 Feb 20;9(2):169. doi: 10.3390/gels9020169 (PMC9956980; doi:10.3390/gels9020169)
Supplement: Supplementary file 1 [file gels-09-00169-s001.zip]

Archive with 1 entries (1 files):
- gels-2219378-supplementary.pdf
